# Supplementary material for: Validity and reliability of GPS and LPS for measuring distances covered and sprint mechanical properties in team sports
Source: PLoS One. 2018 Feb 8;13(2):e0192708. doi: 10.1371/journal.pone.0192708 (PMC5805339; doi:10.1371/journal.pone.0192708)
Supplement: S1 File — (XLSX) [file pone.0192708.s001.xlsx]

## Sheet: 10 Hz GPS
Device	Distances covered											Sprint mechanical properties
	25.1 m sprinting with CODs (1)	10 m walking with COD (2)	10 m jogging with jump (3)	10 m jogging (4)	10 m walking (5)	5 m sprinting (6)	10 m sprinting (7)	20 m sprinting (8)	30 m sprinting (9)	129.6 m entire circuit (10)	129.6 m entire circuit (10*)	Ƭ (6-9)	Vmax (6-9)	Fmax (6-9)	Pmax (6-9)
1	20.7907	9.1573	8.44184	9.10605	8.62847	4.49958	9.29001	19.0615	28.761	123.305	120.658	1.251	8.69326	6.94905	15.4004
1	21.6815	8.65936	9.23057	10.1287	8.35756	4.07306	8.64674	17.9332	27.4829	122.707	119.398	1.233	8.28252	6.71737	14.1655
1	20.6567	9.07331	9.07843	7.51329	9.32289	4.7506	9.47763	18.9948	27.6275	118.85	115.052	0.852	7.94057	9.31991	18.7238
1	19.2704	8.59702	9.63707	9.88458	9.02182	4.77808	9.73395	19.6047	28.8999	120.56	117.595	0.831	8.11697	9.76771	20.0576
1	20.5156	8.64258	11.6126	7.25784	10.7184	3.91374	8.72984	18.6354	27.9764	121.38	118.196	1.487	9.34224	6.28261	15.0476
1	18.7018	9.32379	10.9588	9.10493	9.63455	4.73078	9.74018	19.5026	28.5348	122.241	119.373	0.799	7.97617	9.98269	20.1227
1	19.9702	8.28192	11.8624	10.1887	8.08979	4.35357	9.28082	18.9016	28.1586	122.178	118.578	0.987	8.21453	8.32272	17.3399
1	21.5063	9.61996	11.7358	8.03086	9.1328	3.8421	7.17798	15.5363	25.3307	124.08	115.578	1.5	7.85193	5.23462	10.4994
1	21.463	10.928	12.1954	9.35697	8.3572	4.22996	9.09488	18.9343	28.9346	130.337	127.819	1.475	8.92749	6.05253	13.8377
1	22.4199	9.82145	7.0219	9.73221	9.4182	3.57255	7.73674	16.7995	26.4691	125.496	115.998	1.5	7.91438	5.27626	10.669
1	22.695	9.76715	12.5856	9.22688	9.66831	3.7036	8.00042	17.3287	27.3289	123.73	121.76	1.5	8.02136	5.34757	10.9628
1	21.6885	9.98494	11.4703	7.41478	9.55896	4.12455	8.68137	18.1211	27.677	126.969	124.634	1.295	7.9738	6.15738	12.5065
1	21.3879	9.60015	9.9044	9.7434	9.25301	3.87055	7.77823	16.8908	26.8413	127.348	124.376	1.5	7.71952	5.14635	10.1443
1	22.0976	8.3736	10.4931	10.3856	9.46491	3.6871	7.55871	17.2624	27.385	127.256	120.234	1.5	7.73327	5.15551	10.1809
1	23.435	10.3367	10.1227	9.65585	10.2078	3.92951	8.63353	18.4741	28.0669	126.75	124.829	1.5	8.38409	5.58939	11.9893
1	22.5098	9.49703	10.5547	10.382	8.4508	4.79858	9.51975	19.2417	29.2935	128.147	119.899	1.5	8.48913	5.65942	12.2954
1	22.9494	10.4429	10.3993	10.319	10.219	4.69772	9.47415	18.9087	29.131	131.814	128.819	1.423	8.30982	5.83965	12.4098
1	23.3089	10.3717	10.0759	8.91647	9.96701	3.43302	7.61514	16.4758	26.6587	126.04	123.904	1.5	8.05825	5.37217	11.0772
1	23.3198	9.26179	10.3076	9.78305	9.97289	4.14554	8.60027	17.8183	27.707	130.01	127.037	1.496	8.17371	5.46371	11.4305
1	22.8001	8.17938	10.7501	10.6364	9.94095	5.11657	9.84508	19.5533	29.3707	129.204	125.331	1.46	8.18687	5.60744	11.7428
1	21.1953	7.84649	10.3115	8.83722	9.62072	4.43734	9.26455	19.3571	29.587	120.241	117.416	1.5	8.83574	5.89049	13.3494
1	22.3921	9.12516	9.20853	9.40366	10.2701	4.70454	9.4249	18.8372	29.3375	125.366	122.573	1.496	8.24005	5.50806	11.6192
1	21.8074	9.82353	11.1561	9.55186	8.92084	4.45394	8.88525	18.5705	28.8494	125.075	122.266	1.5	7.99121	5.32747	10.8915
1	22.2108	6.7184	9.98629	8.58742	8.8249	4.04283	8.25819	17.2993	26.5897	117.82	114.336	1.5	7.30681	4.87121	9.08683
1	21.5138	6.55387	9.23288	9.39653	9.91799	4.5849	8.94496	19.7562	28.1039	113.104	109.372	1.5	7.77848	5.18565	10.3126
1	20.1274	9.93722	9.45867	9.88606	8.71527	3.66279	8.43537	17.2282	26.8111	118.185	109.946	1.5	8.38637	5.59092	11.9942
1	20.7339	9.75391	9.77423	9.56513	8.30964	3.7643	7.85386	17.9537	27.4698	121.997	113.461	1.5	8.84679	5.89786	13.3651
1	21.821	9.85174	9.29139	9.93087	9.0555	4.50358	9.21791	18.9227	28.9718	127.853	125.381	1.319	8.64346	6.55304	14.4567
1	22.0317	8.52742	8.46197	9.47741	9.03937	4.39348	8.29705	17.0783	26.5696	121.414	117.49	1.471	8.25592	5.61246	11.8415
1	23.081	7.55549	9.2779	10.3317	9.66641	3.68094	7.61905	16.8224	26.8905	128.259	124.957	1.5	8.26534	5.51023	11.6464
1	22.8931	9.87943	10.6611	10.0939	9.4796	4.65216	9.85932	20.3534	29.7946	126.238	123.419	1.12	8.98193	8.01958	18.3382
1	23.1975	9.23015	9.34434	9.82234	10.3252	4.4668	9.20544	18.8179	28.7273	127.204	124.234	1.225	8.22601	6.71511	14.062
1	23.2768	10.1404	11.3961	10.1757	9.52525	4.4956	9.27803	19.4352	29.2958	129.008	126.447	1.35	8.97606	6.64893	15.2516
1	22.5717	9.51153	11.6774	9.53974	9.93911	3.4579	7.62456	16.6356	26.676	129.746	126.657	1.5	8.23984	5.49323	11.5738
1	23.1606	9.71697	11.1397	8.85713	8.86801	4.39888	8.63789	18.3644	28.2464	129.225	125.422	1.5	7.97659	5.31773	10.8434
1	21.9478	9.40968	9.17468	9.66667	9.72838	4.29129	8.78977	18.4143	28.3263	128.55	126.151	1.5	8.26603	5.51069	11.6545
1	22.9505	9.46497	10.8784	8.4258	7.90068	4.71464	9.46891	19.5477	29.6023	127.281	122.835	1.5	8.69498	5.79666	12.9119
1	22.8625	9.80742	10.1011	10.2158	9.4264	4.27918	8.69129	18.1887	28.0272	128.823	126.283	1.5	8.06888	5.37925	11.0988
1	22.8429	9.84193	11.2886	10.1356	9.41046	5.17397	10.2377	20.0573	29.4275	127.186	124.829	0.898	7.73456	8.61309	16.8662
1	23.0769	10.0636	10.8592	9.77595	9.60207	4.65631	9.25982	19.0025	28.8284	132.212	129.212	1.24	8.0028	6.45387	13.1516
1	22.6004	9.46878	11.1677	9.75259	9.731	4.33188	8.44382	17.7388	27.5511	128.822	126.127	1.5	7.67113	5.11409	10.0198
1	23.1404	9.88939	9.6753	10.7593	8.95654	4.49729	9.236	18.5335	28.0744	129.812	127.12	1.074	7.29113	6.78877	12.5506
1	22.6334	9.66158	9.81775	10.0368	10.3904	4.46423	8.82145	18.0327	27.8505	128.716	126.009	1.5	7.57962	5.05308	9.77947
1	22.4827	10.3472	11.0283	8.52867	9.77521	4.59602	8.77902	17.6421	27.2288	128.993	126.334	1.484	7.58219	5.1093	9.88784
1	21.9287	9.47916	9.32034	9.21841	8.31015	3.84611	8.25945	17.3673	26.652	122.505	119.842	1.459	9.03759	6.19437	14.3407
1	22.0133	9.94979	10.7053	8.87195	8.1872	4.77779	9.18372	18.8001	28.2684	126.028	123.101	1.02	8.50481	8.33805	18.007
1	20.1001	9.00024	10.039	8.90451	7.96993	5.19065	9.89163	19.5766	29.5809	121.917	119.209	0.933	8.73823	9.36573	20.7596
1	20.6004	9.26022	9.33009	9.23254	9.65209	4.86354	9.71692	19.2932	28.8155	124.368	121.125	0.823	8.33285	10.125	21.3517
1	21.2379	9.38034	7.41922	9.0303	9.49924	4.03891	8.12008	17.0519	26.8305	121.937	118.971	1.5	8.92114	5.94742	13.5984
1	22.1658	9.32879	10.0842	9.36432	9.88654	4.62542	9.45125	19.0489	28.9668	127.098	123.744	1.089	8.81347	8.09318	18.1459
1	22.0647	10.5383	8.56655	9.61998	9.60751	4.62079	8.8334	17.9041	27.9524	130.496	125.771	1.5	8.89933	5.93289	13.5311
1	22.0212	9.1573	10.4564	10.6243	9.69741	4.15581	8.76767	18.2407	27.9665	129.832	120.847	1.333	8.97985	6.73657	15.4588
1	20.4872	8.50148	8.13024	10.0968	9.7099	3.76306	7.71261	17.1959	27.0588	123.084	120.044	1.5	8.87396	5.91598	13.4531
2	21.7354	9.81908	10.4912	11.1307	9.25707	3.54717	7.681	16.5814	26.128	129.692	126.905	1.5	8.31717	5.54478	11.7919
2	22.3683	9.40469	11.5805	10.3684	9.63471	3.84068	7.62196	16.5061	26.1496	130.031	127.383	1.5	8.31993	5.54662	11.7998
2	21.4622	9.24659	10.668	9.51562	9.25062	4.37221	8.72717	17.6645	27.2864	128.866	126.358	1.257	8.21857	6.53824	13.6846
2	21.2287	9.31335	11.1673	9.80141	9.8084	3.37817	7.4622	16.8841	26.6802	126.177	123.871	1.5	8.52938	5.68625	12.4088
2	20.8172	9.57478	9.63074	10.0832	9.79651	3.91695	8.44189	17.8878	27.6049	122.102	120.021	1.438	8.70692	6.05488	13.4815
2	22.6654	8.95082	9.8031	10.9088	10.7006	3.26995	6.70971	15.8477	25.4884	130.534	126.404	1.5	8.08522	5.39014	11.1359
2	19.8991	9.59211	11.3322	9.96451	10.2658	3.82389	8.29891	17.3672	27.0392	127.81	125.355	1.5	8.70959	5.8064	12.9454
2	21.5681	9.95906	9.91498	9.93293	9.94774	3.36731	7.58875	16.9298	26.6553	127.264	125.199	1.5	8.58141	5.72094	12.5625
2	21.4998	10.7732	10.3154	9.01462	8.8136	4.9215	9.91046	19.693	28.5068	124.599	118.445	0.804	8.02143	9.97691	20.2237
2	20.5221	10.5249	9.27109	8.84124	9.40907	3.66503	7.63437	16.4452	26.2821	127.937	125.26	1.5	8.17793	5.45196	11.3958
2	21.8613	9.90874	10.3011	9.45045	9.16491	4.53281	8.77216	17.9968	28.0363	125.238	117.04	1.5	8.35812	5.57208	11.9142
2	23.4687	10.0966	9.10744	10.2293	9.47992	3.74509	7.63416	16.9193	26.7631	126.444	124.221	1.5	7.9359	5.2906	10.7278
2	22.935	9.61576	10.9091	10.369	9.18124	4.63944	9.25441	18.6924	28.4759	129.217	127.418	1.096	7.64571	6.97601	13.5361
2	23.1764	9.68012	10.1075	9.54105	9.50975	4.23514	8.1197	17.1235	27.0938	127.48	119.899	1.5	7.84915	5.23277	10.4918
2	23.0309	10.0542	9.75044	9.98409	9.30905	4.55751	9.4196	19.0386	28.7273	126.256	119.123	0.922	7.4425	8.07213	15.2055
2	22.9318	9.90303	11.5859	10.4507	9.51741	4.3266	8.3946	17.1154	27.2574	130.684	122.645	1.5	7.70786	5.13857	10.1134
2	22.6763	9.77907	10.4971	10.5444	9.32652	4.81147	9.46062	19.0218	29.0095	130.612	128.639	1.053	7.66178	7.27615	14.142
2	22.7215	9.62075	10.17	10.0365	9.77693	4.12254	8.09246	17.2104	27.3356	128.873	121.303	1.5	7.71345	5.1423	10.1282
2	23.0511	9.86973	9.72056	9.84973	8.9655	5.4268	10.7279	20.9258	30.6882	129.807	125.877	1.092	8.32499	7.62362	16.1282
2	23.1047	10.3691	10.8523	10.4241	9.94516	4.75313	9.49582	19.367	29.3265	133.664	130.092	1.388	8.39762	6.05016	12.9888
2	23.1853	9.71378	10.418	9.54196	10.0815	4.68676	9.43471	18.8779	28.6834	132.02	128.939	1.193	7.84264	6.57388	13.1203
2	21.5609	10.0187	9.43749	10.1898	9.84763	4.28837	9.14358	18.6014	28.2301	127.259	124.263	1.144	7.79719	6.81573	13.5084
2	22.8774	8.40629	8.36316	10.0105	9.44347	5.81096	10.7167	20.5305	30.3049	127.362	124.123	1.005	7.69146	7.6532	14.9282
2	22.5897	9.83165	10.664	9.98839	9.8524	4.65597	9.62113	19.2369	29.3616	131.349	127.748	1.076	7.8466	7.29238	14.5307
2	22.5314	9.95409	9.27156	10.39	10.0559	4.94634	9.60057	19.0988	29.1481	130.079	127.362	1.212	7.82695	6.45788	12.8625
2	22.7617	10.4048	10.8398	8.59041	10.229	4.68774	9.43255	18.9807	29.0121	131.119	128.042	1.428	7.88699	5.52311	11.1275
2	20.685	10.2855	9.7418	9.41184	9.77461	5.0003	9.75017	20.8035	29.2014	128.561	124.396	1.128	7.54257	6.68668	12.8134
2	22.5288	8.8276	7.6755	9.46034	8.67498	4.54442	9.3525	17.5587	26.988	124.118	121.158	1.321	7.96057	6.02617	12.2238
2	22.6466	9.75956	10.9846	8.88532	8.71997	4.44313	8.89778	18.0252	27.9089	128.704	126.711	1.395	8.36859	5.99899	12.8195
2	22.3122	8.40051	10.8323	9.93045	8.63541	4.21699	8.31643	17.3062	26.9105	125.809	123.16	1.5	8.46846	5.64564	12.2331
2	22.6344	9.39985	9.77676	10.2057	9.37138	3.49	7.66855	17.2639	27.5437	125.612	122.952	1.5	8.5447	5.69647	12.4571
2	22.3923	9.96129	9.51783	9.98594	9.0433	3.94057	7.82211	16.7367	26.6189	126.526	124.388	1.5	8.07754	5.38503	11.1172
2	22.4966	8.63715	9.97171	10.8977	8.86449	3.84622	7.731	17.122	26.8431	128.29	125.507	1.5	8.30664	5.53776	11.7645
2	22.8986	9.34193	10.5256	9.7608	9.71979	4.66396	8.92709	18.2376	28.2458	129.607	127.064	1.311	8.05361	6.14311	12.6078
2	21.4336	9.61951	10.4698	9.59103	9.19442	4.40776	8.77832	17.9658	27.5915	127.833	125.242	1.408	8.31496	5.90551	12.5377
2	22.4736	9.9747	11.7784	9.87129	9.69644	5.19703	9.97442	19.9114	29.8624	127.522	124.724	0.878	8.09272	9.21722	18.8747
2	20.7204	9.5331	11.0862	9.51704	9.70783	4.19971	8.35735	17.5291	27.3301	127.053	124.649	1.5	7.83699	5.22466	10.4628
2	21.6912	9.60503	10.3253	10.0739	9.83941	4.06286	8.06871	17.0266	26.8868	130.071	127.16	1.5	8.00184	5.33456	10.913
2	20.9427	9.9148	9.98372	9.63028	9.96563	3.77108	7.37096	15.8881	25.8482	126.271	123.092	1.5	8.0991	5.3994	11.1831
2	22.5336	9.97241	10.798	9.46088	9.76424	5.57302	10.7676	20.7815	29.6625	122.879	119.273	0.765	7.65007	10.0001	19.3294
2	23.1245	9.43811	11.9847	9.5061	9.27907	4.46721	8.73202	18.3528	28.2509	128.496	126.051	1.5	8.18145	5.4543	11.4144
2	22.2798	9.86387	9.75589	10.3304	9.43232	4.04298	8.05865	17.4635	27.3862	126.616	124.538	1.5	7.95539	5.30359	10.7851
2	22.4072	9.26619	10.3349	9.39016	9.8248	4.57931	9.28599	18.4499	28.0805	128.842	126.116	1.222	7.37756	6.03729	11.319
2	22.3768	9.47857	10.9925	9.41371	9.79498	4.68387	8.92254	18.7292	28.7372	128.328	126.212	1.489	8.02154	5.3872	11.0457
2	21.7848	10.1333	11.8787	9.78109	9.89073	4.43692	8.94152	18.3617	27.7261	124.609	122.056	1.5	7.38133	4.92089	9.26904
2	22.1487	9.62208	10.4569	9.38243	9.80954	4.61176	9.10644	18.5483	28.6052	127.53	125.771	1.459	8.00612	5.4874	11.2243
2	20.7089	9.55765	9.79132	9.63498	8.72815	4.41209	8.81389	18.0125	27.9132	125.132	122.538	1.42	9.32252	6.56515	15.6811
2	19.5547	9.13672	9.57469	8.57816	8.97274	3.77134	7.82305	16.9731	26.5676	123.609	119.545	1.5	8.96065	5.97377	13.7207
2	21.2612	9.53981	10.6437	10.6181	9.78769	3.99397	8.17657	17.4057	27.1983	129.693	127.345	1.5	9.09571	6.0638	14.143
2	20.5773	10.0404	10.2206	9.77246	9.2104	4.55668	8.99189	18.2652	28.1974	128.939	126.384	1.252	8.91487	7.12051	16.199
2	21.1734	9.92257	10.4543	10.1991	9.70862	4.5515	8.8137	17.832	27.4914	129.128	126.471	1.281	8.62931	6.73638	14.8283
2	22.4343	9.69773	10.4813	10.364	10.6049	4.21397	8.52075	17.5029	27.1244	131.047	128.663	1.428	8.7914	6.15644	13.849
2	21.5152	10.2533	10.9499	10.0338	9.40843	4.14508	8.41816	17.6629	27.7351	132.733	129.843	1.5	8.85019	5.90013	13.3802
2	22.8698	9.73383	10.5624	10.5661	10.079	4.62091	8.84358	17.5786	27.2971	134.619	131.33	1.343	8.62915	6.42528	14.1572
2	22.1727	9.28151	11.2406	11.4602	9.23654	4.36416	9.10504	18.1838	27.9549	129.721	127.291	1.274	8.67073	6.80591	15.052

## Sheet: 18 Hz GPS
Device	Distances covered											Sprint mechanical properties
	25.1 m sprinting with CODs (1)	10 m walking with COD (2)	10 m jogging with jump (3)	10 m jogging (4)	10 m walking (5)	5 m sprinting (6)	10 m sprinting (7)	20 m sprinting (8)	30 m sprinting (9)	129.6 m entire circuit (10)	129.6 m entire circuit (10*)	Ƭ (6-9)	Vmax (6-9)	Fmax (6-9)	Pmax (6-9)
1	22.5439	9.78996	10.4448	9.51113	8.97352	3.50823	8.45039	18.262	28.1473	125.076	122.401	1.5	8.97488	5.98325	13.7564
1	22.6422	9.95237	10.2926	9.39041	9.50683	3.81791	7.57534	16.5908	26.2155	125.963	122.734	1.5	8.25753	5.50502	11.6214
1	21.4012	9.88292	10.1814	9.47079	9.66159	4.1064	8.49999	18.1993	28.266	127.61	124.579	1.5	9.09169	6.06113	14.1215
1	21.946	9.78325	10.2788	9.66545	9.80611	4.19392	8.49069	18.024	25.848	122.359	119.477	1.5	8.92062	5.94708	13.5884
1	21.896	9.95205	10.3611	9.76618	9.76234	3.62644	8.13443	17.923	27.5475	126.134	123.021	1.473	8.72955	5.92638	13.2349
1	22.1574	9.68138	10.1749	9.64591	9.92223	4.31467	8.82068	18.9156	28.6269	125.451	122.464	1.5	9.53985	6.3599	15.5679
1	22.0064	9.71411	10.3749	9.38196	9.96306	3.84765	8.26327	17.5608	27.0621	124.636	121.53	1.318	8.17802	6.20487	12.9339
1	22.9725	9.82617	10.4672	7.19861	9.57327	3.86574	8.07549	16.8933	26.7626	125.27	121.801	1.5	8.03729	5.35819	11.0069
1	22.1966	10.1012	10.2693	7.1883	9.73432	4.35881	8.92822	18.2198	27.9616	127.377	122.681	1.5	8.59247	5.72832	12.6003
1	22.9783	9.92864	10.0168	7.22435	9.43735	4.28448	8.70263	18.1002	27.8397	126.669	122.481	1.292	7.93046	6.13813	12.3973
1	22.5764	9.59924	10.4042	8.95114	9.56224	3.88997	8.1066	17.1051	26.8019	126.518	122.883	1.5	7.78039	5.18693	10.3068
1	22.5558	9.74738	10.3992	9.8978	9.76534	4.37249	8.85888	18.3473	28.2223	129.21	125.332	1.219	7.8708	6.45677	12.9251
1	22.3925	10.113	9.45063	8.3188	9.49191	4.48623	9.19879	18.6712	28.6313	127.072	123.248	1.05	7.5501	7.19057	13.7685
1	22.6259	9.71139	10.3657	9.41638	9.46732	4.57388	9.34974	19.0098	28.9466	129.694	125.578	1.017	7.53344	7.40751	14.139
1	23.2023	9.42079	10.3523	9.39396	9.38442	4.46419	9.19055	18.8979	28.9949	129.139	125.184	1.136	7.75888	6.83	13.4596
1	23.0212	9.70167	9.84681	8.92183	9.32007	4.50714	9.36947	19.1601	29.18	128.151	124.406	1.115	7.79006	6.9866	13.8226
1	23.4037	9.85795	9.91696	9.47045	9.57053	4.67423	9.36019	19.0702	29.0127	128.472	124.713	1.373	8.20961	5.97932	12.5404
1	22.994	9.98388	10.1624	9.18676	9.54965	4.47604	9.29382	18.829	28.8718	127.727	123.819	1.443	8.36371	5.79606	12.4039
1	23.3233	9.3577	10.2137	9.33674	9.55092	4.40097	9.08468	18.7065	28.5025	128.479	124.148	1.241	8.02276	6.46475	13.2152
1	22.5927	10.0868	10.3487	8.82367	9.60526	5.50473	10.4389	20.1623	30.0365	128.068	123.938	1.155	7.83875	6.7868	13.5283
1	22.3964	9.81354	10.0849	9.01242	9.28744	4.52828	9.25132	18.7704	28.626	126.973	123.151	1.133	7.68143	6.77973	13.2349
1	22.9854	9.90882	10.0286	9.04972	9.33659	4.4261	9.18712	18.5721	28.5582	128.845	124.559	1.36	7.85411	5.77508	11.5729
1	22.3484	9.85794	10.0445	9.053	9.54221	4.49841	9.22349	18.9543	28.7911	128.074	123.976	1.238	7.80689	6.30605	12.5366
1	22.3559	9.98583	10.0576	8.63341	9.22651	4.94167	9.74018	19.3282	29.2468	124.347	120.477	1.202	7.59076	6.31511	12.1924
1	22.3679	9.89379	10.0752	9.18934	9.71096	4.99547	9.75804	19.5148	29.4232	126.711	122.723	1.24	7.70373	6.21268	12.1851
1	22.4341	9.44925	9.63518	9.53872	9.77317	4.38525	9.22679	20.1605	28.1636	125.252	121.552	1.493	7.97601	5.34227	10.8988
1	22.358	9.65097	10.5308	9.14432	9.71955	4.29058	8.86475	18.6519	27.2797	122.69	118.971	1.5	8.97067	5.98044	13.7469
1	22.2217	9.65097	10.5308	9.14432	9.71955	4.09843	8.48464	18.1741	26.6886	122.69	118.971	1.5	8.97067	5.98044	13.7469
1	23.8092	10.0147	10.4176	9.56373	9.73507	4.00628	8.44605	18.0653	26.9436	124	120.417	1.5	8.68833	5.79222	12.8847
1	22.8997	9.92508	10.2152	10.1234	9.70943	4.45791	9.02988	18.8991	28.9982	129.737	125.717	1.407	8.84578	6.28698	14.2193
1	22.4958	9.76302	9.84714	9.89281	10.023	4.21894	8.71668	18.0969	27.5798	127.022	122.52	1.498	8.42307	5.62288	12.1164
1	22.9138	9.84502	10.0661	9.59091	9.76869	4.55298	9.12404	18.6962	28.6295	128.599	124.034	1.295	8.45018	6.52523	14.0606
1	22.7495	9.87224	10.3696	9.49185	9.93052	4.42001	8.96193	18.4751	28.3228	129.683	125.399	1.209	8.11106	6.7089	13.8438
1	23.6666	9.78611	10.4764	9.68519	9.98962	4.1468	8.34558	16.8044	25.9746	127.446	123.417	1.5	7.49899	4.99933	9.57024
1	22.5344	9.92706	9.96028	8.9786	9.26188	4.46963	8.56268	17.0173	26.5969	125.342	121.563	1.5	7.69534	5.13023	10.0838
1	23.4922	9.81718	10.445	9.38865	9.7202	3.95511	7.71135	16.4953	25.8532	126.992	123.167	1.5	7.27267	4.84844	8.99525
1	22.8973	9.76489	10.1094	9.33715	9.75036	4.62191	9.06562	17.2191	26.3402	125.178	121.609	1.256	7.0553	5.61727	10.0712
1	23.1871	9.65275	10.263	9.09336	9.69094	4.66985	9.12901	17.5875	26.4507	126.645	122.477	1.5	6.99022	4.66015	8.3032
1	22.977	9.99061	10.5229	9.38099	9.98059	4.09978	8.58469	16.8088	26.1635	126.682	122.573	1.5	7.37887	4.91925	9.26281
1	22.1506	9.64063	9.94877	9.6613	9.69864	4.50809	8.90822	18.2298	27.9618	125.87	122.215	1.345	9.16367	6.81314	15.9658
1	21.7081	9.62064	10.1319	9.77936	9.74908	4.36723	8.89496	18.5203	28.3415	127.74	124.116	1.279	9.05238	7.0777	16.3601
1	22.0823	9.71324	9.8755	10.0766	10.1166	4.28699	8.80112	18.3361	27.7989	128.251	124.502	1.206	8.73459	7.24261	16.1199
1	22.0326	9.43921	9.89664	10.0701	10.06	4.30858	8.77848	18.2723	27.9381	128.914	125.128	1.18	8.70846	7.38005	16.3736
1	21.9514	9.68267	9.79066	9.57655	10.7597	4.59968	8.79543	18.1175	27.6441	127.674	123.843	1.247	8.63345	6.92338	15.2423
1	21.9425	9.68267	9.79066	9.57655	10.7597	4.60539	8.87746	18.1097	27.6269	127.674	123.843	1.247	8.63345	6.92338	15.2423
1	22.3291	9.69182	10.1114	10.0166	9.85416	4.4919	9.06513	18.3295	27.7534	127.812	124.178	1.125	8.16936	7.26165	15.0817
2	22.1292	9.46672	10.4184	9.11491	9.49928	4.15304	8.02278	16.7345	26.4414	124.567	121.688	1.5	8.36074	5.57383	11.9172
2	22.9167	9.7	10.1807	9.27883	9.84622	4.35729	8.9913	17.9449	27.4318	127.699	124.615	1.163	8.12111	6.98289	14.4171
2	22.1226	9.79665	10.0603	9.72431	9.33799	4.17829	8.28291	17.4458	27.5907	126.1	123.011	1.5	8.85363	5.90242	13.3826
2	21.8697	9.80697	10.3833	9.47793	9.48388	4.10986	8.59964	17.899	27.7006	124.438	121.22	1.344	8.48643	6.31431	13.6704
2	22.4531	9.73439	10.2851	9.53096	9.9661	4.44796	9.21157	17.9799	27.0864	123.49	120.268	1.151	8.02859	6.97531	14.2289
2	22.3008	9.58812	10.1824	9.75643	9.8859	3.82684	8.16102	17.6493	26.9224	125.743	122.704	1.303	8.26157	6.34043	13.3509
2	22.1197	9.94458	10.5686	8.45273	9.42344	4.32986	8.4722	17.7521	27.9251	126.238	116.587	1.5	8.3221	5.54807	11.8105
2	22.3345	10.0155	10.075	9.27148	9.64563	4.42524	9.17236	18.6198	28.366	127.793	123.274	1.306	8.37885	6.41566	13.7104
2	22.9086	9.7994	10.5242	9.06986	9.94363	4.23784	8.25932	17.5969	27.4589	128.611	124.831	1.5	8.16402	5.44268	11.3609
2	22.1143	9.49505	10.4202	9.01446	9.89794	4.31971	8.7794	17.9353	27.6162	126.828	123.417	1.285	7.63598	5.9424	11.5452
2	22.8582	9.66631	10.043	8.98593	9.99782	4.42749	8.93028	18.5326	28.3373	128.033	124.142	1.19	7.86197	6.60669	13.2079
2	22.4869	9.99158	10.3527	9.25635	9.87742	4.36448	9.07456	18.3947	28.4323	129.574	125.948	1.156	7.64487	6.61321	12.8403
2	22.7014	9.84095	10.6654	9.25632	9.76048	4.46165	8.95153	18.4499	28.4606	129.226	125.168	1.259	7.76958	6.17123	12.202
2	22.8045	9.56143	9.78169	9.15729	9.85448	4.1433	8.62765	17.9986	27.9224	127.017	123.272	1.365	7.78166	5.70085	11.3069
2	23.1611	9.5718	9.91548	9.281	9.6782	4.45194	9.0842	18.7113	28.8056	126.701	123.217	1.274	7.91121	6.20974	12.5067
2	23.5459	9.66911	9.99473	9.34503	9.97248	4.8388	9.59433	19.2175	28.9936	128.856	125.316	1.179	7.88608	6.68878	13.4229
2	23.4509	9.62212	10.1789	9.67137	9.92253	4.36691	9.05269	18.5598	28.6359	128.955	125.217	1.493	8.3409	5.58667	11.9322
2	23.3474	9.64906	10.1089	9.81674	9.96229	4.48088	9.16341	18.6892	28.5182	130.809	126.702	1.188	7.92888	6.67414	13.469
2	23.1294	10.1058	10.0413	9.33652	9.93608	5.37399	10.0067	19.5069	29.2932	128.329	124.471	1.305	7.83412	6.00315	11.9893
2	22.9959	9.65599	10.1869	9.63774	9.94443	4.53925	9.26258	18.6595	28.7804	127.9	124.207	1.236	7.87074	6.36791	12.7645
2	23.0158	9.67495	10.1342	9.37071	9.98015	4.7267	9.41437	18.8672	28.6627	129.615	125.291	1.218	7.64163	6.27392	12.1968
2	22.6011	9.71684	10.031	9.61135	9.97663	4.46823	9.20067	18.8629	28.7151	127.247	123.231	1.249	7.78746	6.23495	12.3661
2	23.0217	10.018	10.166	9.79038	9.85773	4.80797	9.50945	19.0917	28.9645	128.112	124.41	1.303	7.65904	5.87801	11.4713
2	22.2346	9.55244	9.84519	9.58979	9.81735	4.84544	9.57571	19.0106	29.0237	126.143	122.074	1.35	7.70533	5.70765	11.2133
2	22.0529	9.3906	10.142	9.71187	9.97909	4.58289	9.17572	19.7792	27.9534	126.143	122.283	1.404	7.61369	5.42286	10.534
2	21.7102	10.0754	10.2648	8.43184	9.3609	4.21558	7.92744	16.6532	26.4909	125.442	121.311	1.5	8.48326	5.65551	12.2764
2	22.7423	10.0431	10.4965	9.78954	10.018	3.36231	7.17285	16.3454	26.0921	127.433	123.284	1.5	8.11655	5.41103	11.2261
2	22.3062	9.96412	10.4212	9.79246	9.91388	4.15735	8.62061	18.3404	28.2897	128.862	124.959	1.5	9.08509	6.05672	14.1045
2	22.6207	9.76024	10.716	9.93043	9.78826	4.12621	8.91882	18.3597	28.3827	129.189	124.82	1.324	8.4989	6.41911	13.9202
2	23.5362	10.1715	10.4794	9.61824	9.71613	4.16854	8.82105	18.5617	28.7157	130.371	126.487	1.486	8.92506	6.0061	13.7298
2	22.9056	9.92688	10.3231	9.93575	9.92411	4.28621	8.88308	18.5564	28.5878	131.125	126.835	1.5	8.91425	5.94283	13.5723
2	22.5221	9.87228	10.2009	9.9713	10.0232	4.56388	9.02573	17.9984	27.7376	129.236	124.439	1.137	7.60657	6.69004	12.9198
2	22.7838	10.0259	10.1294	9.66797	9.97288	4.46026	8.9784	18.286	27.97	129.843	125.238	1.281	8.21154	6.41026	13.4091
2	23.1879	10.0476	10.4393	9.87809	10.0015	4.43479	8.95194	18.537	28.4585	129.868	125.323	1.252	8.26008	6.59751	13.8817
2	23.2681	9.76343	10.3474	9.3412	9.55728	4.48417	8.38119	16.2873	25.2661	126.183	122.893	1.5	8.04497	5.36332	11.0323
2	24.0888	10.0211	9.86413	9.61985	9.87637	4.08583	8.30614	16.5432	26.0412	127.444	123.422	1.5	7.75575	5.1705	10.2446
2	23.035	9.96123	9.99014	9.56985	9.82806	4.34669	9.15198	17.6492	26.7226	128.302	123.909	1.384	7.53082	5.44134	10.4445
2	23.0446	10.0688	10.2081	9.5914	9.82967	4.32721	8.87163	18.0322	27.8867	129.465	125.607	1.497	8.02294	5.35934	10.9926
2	23.0947	10.1275	10.2657	9.58861	9.2754	4.51385	9.09148	18.0225	27.9122	128.011	123.993	1.336	7.81758	5.85148	11.6583
2	23.4048	9.99389	10.3805	9.66584	9.75642	4.34249	8.7987	17.9177	27.5477	129.092	125.112	1.491	7.61274	5.1058	9.92362
2	23.2334	10.0315	10.2606	9.54728	9.75692	4.57546	9.18061	18.3428	28.1198	128.558	124.565	1.332	7.68987	5.77317	11.3106
2	23.1769	9.97181	10.3774	9.31334	9.99456	4.40025	8.76743	17.6732	26.4763	127.856	123.445	1.5	7.0572	4.7048	8.46475
2	22.2388	9.56661	10.5422	9.80483	9.97251	4.42218	9.13244	12.0115	28.008	128.632	125.177	1.053	8.60509	8.17198	17.8736
2	23.0112	9.80157	10.0696	9.60767	9.8274	4.55719	9.21037	18.9902	28.6741	130.157	126.26	1.158	9.05291	7.81771	18.036
2	22.4778	9.59617	10.0005	9.31586	9.88083	4.78729	9.49084	19.0876	28.9429	129.435	125.647	1.01	8.69175	8.6057	18.9925
2	23.2016	9.8224	9.67646	9.70328	9.82928	4.58577	9.36525	18.9863	28.7853	129.972	126.098	1.006	8.67026	8.61855	18.9733
2	22.9922	9.69363	9.73854	9.22121	10.1204	4.56178	9.21896	18.9352	28.9931	130.649	126.967	1.187	9.10455	7.67022	17.8085
2	22.2656	10.0095	9.64584	9.84272	9.95984	4.61653	9.19681	18.9118	28.6537	130.437	126.516	1.081	8.66221	8.01315	17.6471
2	22.6017	9.80481	9.88057	9.4512	10.5715	4.53338	9.05401	18.6373	28.5218	130.338	126.324	1.246	8.94977	7.1828	16.4049
2	22.8264	10.1429	10.1314	9.99252	9.88453	4.58137	9.07771	18.53	28.2371	131.122	127.184	1.329	8.72637	6.56612	14.6329

## Sheet: 20 Hz LPS
Device	Distances covered											Sprint mechanical properties
	25.1 m sprinting with CODs (1)	10 m walking with COD (2)	10 m jogging with jump (3)	10 m jogging (4)	10 m walking (5)	5 m sprinting (6)	10 m sprinting (7)	20 m sprinting (8)	30 m sprinting (9)	129.6 m entire circuit (10)	129.6 m entire circuit (10*)	Ƭ (6-9)	Vmax (6-9)	Fmax (6-9)	Pmax (6-9)
1	24.5256	10.424	10.654	10.0175	10.1615	4.8768	10.1144	20.3856	30.4504	136.776	130.747	0.958	8.60312	8.9803	19.5966
1	24.4155	10.5415	10.3111	10.3499	10.2458	4.59708	9.66491	19.8387	29.9214	136.618	130.86	0.986	8.59326	8.71528	19.0075
1	23.856	10.4629	10.1996	10.2771	10.4818	4.51057	9.59956	19.8182	29.8349	136.686	130.776	1.003	8.7049	8.67887	19.1773
1	23.3537	10.5482	10.422	10.3237	10.3661	4.57109	9.56991	19.7347	29.8171	136.362	130.311	0.963	8.47888	8.80465	18.9347
1	23.3814	11.5431	10.3576	10.0625	10.401	4.59639	9.57518	19.7938	29.8405	137.955	131.156	0.976	8.52652	8.73619	18.9006
1	24.206	10.5349	10.3214	10.0286	10.2841	4.54654	9.66338	19.9016	29.9771	136.554	130.302	0.963	8.56401	8.89305	19.3199
1	24.129	10.515	10.3714	10.1192	10.4649	4.86022	9.92384	20.1621	30.2196	137.199	131.229	0.901	8.59426	9.53858	20.7777
1	24.1773	10.4474	10.4332	10.1895	10.445	4.39898	9.48879	19.7253	29.7287	136.162	130.912	1.041	8.70867	8.36568	18.5109
1	23.9798	10.434	10.3497	10.0475	10.4509	4.87433	9.88334	20.1401	30.162	136.259	130.406	0.978	8.65042	8.84501	19.4191
1	23.7215	10.5006	10.1873	10.1278	10.4198	4.57613	9.60102	19.8074	29.8509	136.789	130.859	0.998	8.4055	8.42234	17.9616
1	24.9537	10.4309	10.3257	10.1588	10.2551	5.20353	10.381	20.6311	31.0555	129.424	123.636	1.069	8.68128	8.12094	17.9198
1	24.2737	10.6517	10.4934	10.0391	10.2622	5.14656	10.4663	20.6305	30.5959	137.011	130.837	0.88	8.33354	9.46993	19.9814
1	25.5668	10.5498	10.4871	10.2835	10.1272	4.8601	10.2082	20.3989	30.3	138.636	132.139	0.839	8.08093	9.63163	19.6973
1	24.718	10.5217	10.4598	10.4875	10.3269	4.7988	10.0327	20.1031	30.3373	137.995	132.188	1.066	8.3275	7.81192	16.5245
1	25.0689	10.4716	10.4691	10.4227	10.2695	4.85054	10.1198	20.3169	30.4032	138.26	132.507	0.836	7.9515	9.51136	19.1346
1	24.8714	10.7706	10.4483	10.1512	10.182	4.92338	10.0887	20.2273	30.3696	138.266	132.238	0.848	7.81899	9.22051	18.2402
1	24.9163	10.521	10.6719	10.1822	10.2627	4.83784	10.0301	20.142	30.3233	139.982	132.927	0.909	7.86379	8.65104	17.2283
1	24.8782	10.4557	10.4076	10.1939	10.1717	4.83583	10.0282	20.2185	30.3429	137.219	131.024	0.929	7.95062	8.55826	17.2362
1	25.1437	10.3576	10.4614	10.3706	10.0365	5.01985	10.306	20.492	30.5872	138.149	131.565	0.852	7.85878	9.22392	18.3413
1	24.712	10.6409	10.381	11.8652	12.4749	4.98202	10.232	20.4243	30.4197	143.655	134.39	1.034	8.12168	7.85462	16.204
1	25.2256	10.7693	10.4424	11.3033	12.5326	4.93646	10.2576	20.3248	30.4701	143.332	134.915	1.001	8.08066	8.07258	16.5556
1	24.203	10.6922	10.4354	10.0648	10.2529	5.1463	10.3859	20.5929	30.8289	137.461	130.379	0.926	7.93772	8.57205	17.2465
1	24.561	10.8768	10.4635	10.1536	10.4278	5.27034	10.4919	20.6209	30.9562	136.767	130.827	1.072	7.921	7.38899	14.8655
1	24.408	10.5284	10.549	10.0676	10.3485	5.36445	10.6765	20.8458	30.9806	136.778	129.87	0.98	7.78401	7.94287	15.6819
1	24.143	10.5517	10.4076	10.1506	10.7866	5.26898	10.5502	22.3511	30.967	137.498	130.684	1.104	8.12006	7.35512	15.1877
1	24.5828	10.6172	10.4717	11.4557	12.4704	5.00502	10.3982	20.612	30.6221	140.558	134.497	0.923	8.55302	9.26654	20.0955
1	24.7616	10.4921	10.687	12.4265	11.8085	4.87246	10.0027	20.3522	30.4365	141.579	135.622	0.915	8.58832	9.38614	20.4393
1	24.4059	10.418	10.5275	11.1965	10.7104	4.85366	10.0492	20.2715	30.4026	139.507	132.263	0.934	8.45315	9.05048	19.3933
1	25.2447	10.6725	10.5126	11.6822	10.5185	4.82106	10.0942	20.3118	30.3621	140.209	133.218	0.899	8.35565	9.29438	19.6775
1	24.7378	10.4106	10.6106	12.2796	11.5025	4.93728	10.3029	20.5576	30.6008	141.58	134.546	0.893	8.48029	9.4964	20.4055
1	24.3808	10.5927	10.4717	10.7311	11.0883	5.11496	10.4393	20.7283	30.6948	139.419	131.872	0.942	8.5343	9.05977	19.5996
1	24.4739	10.2813	10.6017	10.4546	10.3035	5.14544	10.3584	20.7773	30.7542	137.475	130.999	0.888	8.48612	9.55644	20.5447
1	24.7792	10.6008	10.6427	10.2745	10.5118	4.89039	10.1139	20.3152	30.6104	137.345	131.551	0.942	8.44897	8.96918	19.207
1	25.6302	10.706	10.3739	10.0014	10.409	4.96094	10.229	20.5242	30.5899	138.295	132.236	1.118	8.17112	7.30869	15.184
1	25.0597	10.6845	10.406	10.0605	10.1574	4.61737	9.70984	20.0642	30.1694	138.293	132.84	1.161	8.28171	7.13326	15.0323
1	24.9181	10.7449	10.4842	10.3963	10.488	5.16062	10.3785	20.5983	30.7173	137.052	131.468	1.1	8.29222	7.53838	15.8921
1	25.0839	10.6376	10.321	10.2775	11.776	4.89381	10.2424	20.3268	30.4451	138.195	132.67	1.076	8.12566	7.55172	15.5838
1	24.8089	11.3174	10.2155	10.0628	10.2114	4.93517	10.1467	20.4212	30.5167	137.713	131.242	0.908	7.99254	8.80235	17.8241
1	25.1093	10.9939	10.4687	10.1496	10.5931	5.03273	10.2963	20.5939	30.6923	140.458	132.317	0.981	7.86481	8.01714	15.9885
1	24.7938	10.7554	10.441	10.7477	10.6073	4.9186	10.1733	20.3971	30.5207	138.932	131.514	0.97	7.92538	8.17049	16.4183
1	25.0636	11.0016	10.4831	10.5647	10.5909	5.21085	10.3991	20.6426	30.77	140.151	133.099	1.173	7.74959	6.60664	13.0161
1	24.7976	10.8683	10.2734	10.7029	10.5903	5.0156	10.295	20.5036	30.6231	138.798	131.266	0.972	7.96701	8.19652	16.5592
1	24.4738	10.2033	10.1203	10.2452	12.1304	5.09558	10.2721	20.6271	30.6187	138.879	132.551	0.896	9.20078	10.2687	23.9767
1	24.1188	10.1855	10.2642	10.2002	11.2111	4.93197	10.1563	20.533	30.6078	138.85	131.496	0.891	9.06131	10.1698	23.3762
1	24.1962	10.2263	10.2569	11.3824	11.4183	5.02386	10.2208	20.4987	30.5277	139.67	132.413	0.876	9.05361	10.3352	23.7189
1	24.4063	10.5488	10.1374	10.472	11.6871	4.95198	10.1511	20.3817	30.4504	140.715	132.692	0.844	8.92383	10.5733	23.9142
1	24.5168	10.4953	10.1879	10.6625	10.6035	4.97061	10.1303	20.466	30.5231	138.802	131.839	0.859	8.86241	10.3171	23.1725
1	24.1995	10.4499	10.3681	10.4504	11.1296	4.97517	10.1737	20.481	30.4963	140.187	132.622	0.922	9.041	9.80586	22.501
1	24.4075	10.3728	10.3176	10.6615	11.3957	5.30235	10.632	20.8561	30.9018	140.205	133.111	0.782	8.53896	10.9194	23.593
1	24.4272	10.4567	10.3494	10.3401	11.7144	4.98979	10.2338	20.4447	30.5579	142.025	134.537	0.871	8.89199	10.2089	23.0026
1	24.5702	10.4991	10.1385	10.3233	11.9481	5.21344	10.3924	20.7585	30.8859	140.475	133.76	0.815	8.71601	10.6945	23.5952
2	24.554	10.6259	10.7308	10.3641	10.8675	4.67925	9.96488	20.2803	30.368	141.102	132.761	1.069	8.84628	8.27528	18.6083
2	24.5523	10.6328	10.5416	13.6141	10.9511	4.49897	9.74474	19.8885	29.9631	141.096	135.534	1.081	8.89457	8.22809	18.6074
2	23.9064	10.421	10.2605	10.5594	11.6906	4.42893	9.62365	19.8374	29.9209	139.395	132.733	1.013	8.73634	8.62422	19.1274
2	23.8811	10.7084	10.3065	11.8398	10.6961	4.8531	10.0792	20.2837	30.4617	139.791	132.975	0.854	8.52838	9.9864	21.5671
2	23.7007	10.721	10.3241	10.4964	10.485	4.88754	9.86973	20.1017	30.1551	139.668	131.442	0.889	8.48854	9.54842	20.5313
2	24.3227	10.4478	10.2197	10.6734	10.8136	4.64169	9.96483	20.2452	30.2978	137.67	131.43	0.882	8.53154	9.67295	20.8992
2	23.763	10.3565	10.1659	10.2428	10.6481	4.83802	10.031	20.2709	30.3773	137.697	130.891	0.853	8.51121	9.97797	21.5049
2	24.1314	10.2698	10.259	10.2496	10.7285	4.6369	9.81152	20.1165	30.105	137.321	131.1	0.921	8.60889	9.34733	20.402
2	23.9377	10.4396	10.2325	10.4148	11.5839	5.08791	10.3407	20.6087	30.6232	137.383	131.862	0.82	8.48227	10.3442	22.2005
2	23.7042	10.4675	10.1687	11.6106	10.7788	4.74101	9.89109	20.0798	30.1541	138.616	132.784	0.879	8.27237	9.41111	19.7039
2	24.8817	10.537	10.4449	10.3656	10.173	4.85784	9.73176	20.0157	30.2238	139.801	132.185	1.046	8.32792	7.96168	16.8401
2	24.4077	11.4383	10.4999	10.4303	10.8846	4.85046	9.88017	20.0402	30.0425	139.929	132.91	1.102	8.59595	7.80032	17.0536
2	25.5372	10.7669	10.7618	10.7158	10.482	4.86765	10.2217	20.3906	30.3049	141.387	133.944	0.798	7.97187	9.98981	20.13
2	24.6666	10.5372	10.5205	10.8025	10.5483	4.99406	10.1025	20.3295	30.5462	141.152	133.304	0.97	8.12825	8.37964	17.272
2	25.0051	10.4288	10.5695	10.9028	10.9293	4.90722	10.1602	20.3954	30.463	141.365	133.879	0.966	8.40802	8.70396	18.5656
2	24.9625	10.6178	10.5196	10.5255	11.0732	5.14551	10.3715	20.4818	30.5274	140.404	133.345	0.738	7.68577	10.4143	20.1965
2	24.7184	10.4633	10.5588	10.3193	10.4606	4.88087	10.0075	20.2345	30.3913	141.423	132.764	0.938	7.96038	8.48655	17.1115
2	24.6259	10.3428	10.5984	11.2203	11.1079	4.87319	10.0405	20.3121	30.4044	140.618	133.375	0.939	8.00388	8.52384	17.2815
2	24.7519	10.3951	10.4372	10.8188	10.9757	5.03846	10.2611	20.4639	30.5699	140.373	132.871	0.87	7.87706	9.0541	18.0431
2	24.8585	10.6185	10.3427	9.91788	10.2813	4.86619	9.98387	20.1539	30.1463	137.816	130.371	1.133	8.23865	7.27153	15.2429
2	24.5854	10.8167	10.3697	10.11	10.4801	4.7874	10.0147	20.0908	30.1768	138.043	131.148	1.114	8.25299	7.40843	15.5555
2	24.6343	10.5049	10.298	10.3386	10.2126	4.98706	10.239	20.4545	30.4786	138.339	130.372	0.914	8.11779	8.88161	18.2796
2	24.2423	10.6718	10.2808	10.1008	10.3592	5.03008	10.2791	20.3278	30.6549	138.075	129.907	0.891	7.91745	8.88602	17.821
2	24.4154	10.4514	10.5471	10.1232	10.4216	4.95587	10.1315	20.2649	30.4706	138.589	131.039	1.037	7.90998	7.62776	15.3202
2	24.2051	10.7486	10.2746	10.0602	10.0916	5.35704	10.6354	20.883	31.0966	135.266	130.638	0.861	7.89488	9.16943	18.3275
2	23.9318	10.5433	10.3048	10.0316	10.2258	5.47941	10.9756	22.7692	31.2951	134.999	129.536	0.941	7.98606	8.48678	17.1775
2	24.7597	10.625	10.5154	10.9412	13.3299	5.3623	10.7649	21.0458	31.042	141.588	134.745	0.859	8.58679	9.99627	21.7406
2	24.518	11.0998	10.6913	11.4541	11.5844	4.92445	10.0535	20.3361	30.4325	142.295	134.67	0.902	8.57973	9.51189	20.6876
2	24.4222	10.5487	10.8153	11.3082	10.9055	4.85621	10.1598	20.4836	30.5425	140.96	132.993	0.868	8.34354	9.61237	20.3036
2	24.913	10.8491	10.7061	11.7357	10.6362	4.82251	10.0239	20.256	30.3082	141.167	133.174	0.906	8.33354	9.19817	19.4249
2	24.5059	10.8282	10.5252	11.3016	12.1676	5.23256	10.5214	20.8234	30.783	141.476	133.484	0.837	8.23458	9.83821	20.5048
2	24.3441	10.7695	10.6111	10.2634	10.4285	5.1337	10.2768	20.6674	30.7252	139.185	132.334	0.915	8.49038	9.27911	19.9725
2	24.2974	10.8444	10.6903	10.2536	10.7599	4.93514	10.166	20.3385	30.6792	137.872	131.313	0.978	8.56167	8.75426	19.0226
2	25.4851	10.5754	10.7757	10.0225	10.456	5.19796	10.5239	20.857	30.8901	138.534	132.818	0.969	7.97957	8.23486	16.6621
2	25.1912	10.5781	10.3106	10.1469	10.259	4.95953	10.0933	20.5237	30.6019	138.383	132.431	1.034	8.1866	7.9174	16.458
2	24.8781	10.4801	10.4265	10.2886	10.825	5.34628	10.612	20.8834	30.992	137.945	131.168	1.033	8.25515	7.99143	16.7529
2	24.8541	10.4815	10.4379	10.1468	10.903	4.86631	10.336	20.4591	30.5407	137.715	131.401	1.032	8.07373	7.82338	16.0338
2	24.8388	10.5004	10.4131	10.1098	10.6655	4.88623	10.1375	20.4229	30.58	136.633	130.628	0.98	8.04353	8.20769	16.7457
2	25.2564	10.6776	10.3057	10.0735	10.991	4.94966	10.2613	20.5321	30.6323	139.594	131.961	1.008	7.88274	7.82018	15.6315
2	24.7347	10.6984	10.5172	10.7966	11.2075	5.08279	10.3275	20.6115	30.712	139.594	132.04	0.909	7.83731	8.62191	17.1154
2	24.906	10.5319	10.3376	10.1719	11.7746	5.35531	10.5716	20.7961	30.9061	140.127	133.185	1.129	7.73047	6.84718	13.4467
2	24.3631	10.2318	10.0897	10.2201	11.1114	4.73517	9.87665	20.1621	30.2027	138.4	131.367	0.931	9.21046	9.89308	23.1321
2	24.4858	10.1996	10.2265	10.0446	10.5089	4.64575	9.89468	20.2242	30.2994	138.513	130.751	1.044	9.41559	9.01876	21.6157
2	24.1678	10.353	10.2584	11.6307	11.3668	4.49614	9.63735	19.8853	29.939	140.185	132.712	0.991	9.21706	9.30077	21.7898
2	24.6394	11.073	10.1647	11.216	10.6371	4.80127	10.001	20.2429	30.3466	141.992	133.083	1.173	9.64787	8.22495	20.2569
2	24.4924	10.627	10.1545	10.8201	10.747	4.64086	9.63313	19.936	30.0098	138.913	132.178	0.922	9.09372	9.86304	22.7662
2	24.4805	10.5989	10.3734	10.5172	11.3688	4.65951	9.81223	20.1067	30.1573	141.312	133.116	1.029	9.06826	8.81269	20.3221
2	24.6941	10.5518	10.2894	10.7298	10.7816	4.94002	10.1054	20.4045	30.4362	140.404	132.526	1.104	9.3987	8.51331	20.3889
2	24.4556	10.5136	10.3393	10.6628	11.4236	4.58557	9.79418	20.0096	30.127	142.681	134.622	0.965	8.80196	9.1212	20.3839
2	24.6974	10.5572	10.101	10.5855	10.4928	4.86803	9.99939	20.4099	30.5354	140.569	132.052	1.038	9.13734	8.80283	20.4613
